# Supplementary material for: pH-Responsive Inorganic/Organic Nanohybrids System for Controlled Nicotinic Acid Drug Release
Source: Molecules. 2022 Sep 29;27(19):6439. doi: 10.3390/molecules27196439 (PMC9571272; doi:10.3390/molecules27196439)
Supplement: Supplementary file 1 [file molecules-27-06439-s001.zip]

Archive with 1 entries (1 files):
- molecules-1931130-supplementary.pdf
